# Supplementary material for: Uncovering the molecular mechanisms of russet skin formation in Niagara grapevine (Vitis vinifera × Vitis labrusca)
Source: Sci Rep. 2024 Mar 19;14:6600. doi: 10.1038/s41598-024-55745-8 (PMC10950848; doi:10.1038/s41598-024-55745-8)
Supplement: Supplementary file 2 — Supplementary Tables. [file 41598_2024_55745_MOESM2_ESM.xlsx]

## Sheet: S1
Supplementary Table S1. Primers used for validation by RT-qPCR. All primers were designed via Primer3Plus online platform. Selection of transcripts was guided by factors such as expression abundance, robust replicates, and the absence of known sequence domains.
Gene Type	Ref_ID	Foward/Reverse	Primer Size	Product Size
Reference (Actin)	Vitvi04g01613_F	TGTATTGTACCCTTCGCACGA	21	86bp
	Vitvi04g01613_R	CCCAGGATCCAGAGGACCAT	20
Reference (AP47)	Vitvi02g00661_F	CCACACCGCGTTTAGAACAC	20	81bp
	Vitvi02g00661_R	GCTCTGGAGATGACGAGCTC	20
DEG	Vitvi08g02206_F	CGCCAAGATCATGGTCTCCA	20	103 bp
	Vitvi08g02206_R	CGTCACACAGTACCATCGGT	20
DEG	Vitvi03g01503_F	GCAGCCTTGATGCAAATCACA	21	107bp
	Vitvi03g01503_R	TGCCAACCAAGACAAGTGAGA	21
DEG	Vitvi05g01946_F	GCATCCTCCTGCACACTCAT	20	92 bp
	Vitvi05g01946_R	TGGGAGATGGTGGTTTGTGG	20
DEG	Vitvi05g01931_F	TTCTGCTTGCTCACTCGTGT	20	80 bp
	Vitvi05g01931_R	GGGGTGGCTTGTGGTCATTA	20
DEG	Vitvi19g02040_F	GATGGATGCATGGGTTTGCC	20	93 bp
	Vitvi19g02040_R	CAGATGCAAAGGAGCCCTGA	20
DEG	Vitvi17g00046_F	ATCACCACTGCCATCTCTGC	20	80 bp
	Vitvi17g00046_R	TTGCAGTGAAGGTGGTGGTT	20
DEG	Vitvi08g01805_F	GTGAAGACGGTGGGAGGAAG	20	104 bp
	Vitvi08g01805_R	AGTCTCACGCTTGGGAGTTG	20
DEG	Vitvi19g00581_F	TGCGAAGTACGGTGGGTATG	20	101 bp
	Vitvi19g00581_R	GTCCCCCATGACCAGGTTTC	20
DEG	Vitvi04g00670_F	CGCTCTTGATCCTTGCTTGC	20	89 bp
	Vitvi04g00670_R	GCTCTCCAAGTCCCTTTCCC	20
DEG	MSTRG.4394_F	AAGACGAGGCTTTGAGGGTG	20	99 bp
	MSTRG.4394_R	TCCGAGCACTGGAGAAGAGA	20

## Sheet: S2
Supplementary Table S2. Comprehensive Compilation of RNA-Seq Bioinformatics Tools, Encompassing Quantitative and Qualitative Measurement Metrics.
Sequencing and QC			Reads Mapping Rate
Total Reads	423812688
Trimmed Reads (MIN:LEN35 SLIDINGWINDOW:3:30)	21974646		STAR – Genome Mapping
Surviving Reads	401838042		NBV	NRV	NSV	NBM	NRM	NSM
			0.9167	0.915	0.9238	0.902	0.9204	0.8965
Transcriptome Analysis			Transcriptome Mapping - Bowtie 2
Assembly - Stringtie	76707 assembled transcripts		NBV	NRV	NSV	NBM	NRM	NSM
	74720 from reference / 987 novel		0.8933	0.8924	0.8953	0.8737	0.8877	0.874
Completeness - BUSCO	C:97.2%[S:94.1%,D:3.1%]
	F:2.6%,M:0.2%,n=425
Expression Analysis - edgeR
Genes/Isoforms	432042 / 76707
Genes > 10 TMM expression	19971
Differently expressed genes	6287
Functional Annotation (annotated transcripts)
G.O	31265
KEGG	29222

## Sheet: S3
Supplementary Table S3. In-depth Metrics of the WGCNA Global Network Computed Using Cytoscape Network Analysis.
Group Number	BetweennessCentrality	Degree	Module Size	NeighborhoodConnectivity	NumberOfUndirectedEdges	Stress	DEGs Intersection Enrichment
1	0.208776	22	1096	8.36364	22	772	SN-AB: 0.04372194
2	0.254785	20	6392	7.95	20	830	-
3	0.0402825	10	462	11.6	10	204	-
4	0.0139599	9	586	12.1111	9	90	SP-AB: 9.47E-14
5	0.00543847	7	310	12.2857	7	36	-
6	0.000999446	5	229	14.8	5	10	-
7	0.0537171	7	190	11.2857	7	286	-
8	0.00891285	7	179	11.5714	7	54	-
9	0.000988772	5	217	14.2	5	8	-
10	0.0431829	6	270	11.8333	6	244	SP-AB:2.83E-07
11	0.06096	13	1101	9.23077	13	230	-
12	0.00340166	3	132	12	3	14	-
13	0.032461	6	240	13.1667	6	214	SP-AB:2.91E-04
14	0.0116367	4	125	11	4	54	SP-AB:3.74E-07
15	0.0764273	14	2242	9.64286	14	254	-
16	0.119668	17	1969	8.94118	17	466	-
17	0	0	107	0	0	0	-
18	0.00221331	2	178	11.5	2	10	-
19	0.00335416	7	173	11.7143	7	20	-
20	0.00189071	6	251	14.1667	6	12	-
21	0.0598633	4	90	5	4	332	-
22	0.0404935	10	361	11.1	10	156	-
23	0	0	82	0	0	0	-
24	0	0	81	0	0	0	-
25	0.0340033	10	382	11.7	10	160	-
26	0.0338148	12	1006	8.75	12	146	-
27	0.000356506	4	77	14.25	4	2	-
28	0	2	427	10	2	0	-
29	0	3	71	12.3333	3	0	-
30	0	1	70	4	1	0	-
31	0.00311673	3	310	7	3	16	-
32	0	2	62	11.5	2	0	-
33	0	0	62	0	0	0	SP-AB:1.83E-05
34	0	2	60	18	2	0	-
35	0.00165096	6	116	11.5	6	8	-
36	0.000445633	4	56	15.25	4	2	-
37	0	4	106	13.5	4	0	-
38	0.00441176	3	52	10.6667	3	20	-
39	0	2	50	18.5	2	0	SP-AB:0.0021749

## Sheet: S4
Supplementary Table S4. Correspondence of genes and their respective global WGNCA network groups
Gene	Network Group
Vitvi16g00139	2
Vitvi07g00196	37
Vitvi17g01006	1
Vitvi02g00586	2
Vitvi19g00731	2
Vitvi04g00080	16
Vitvi04g00081	2
Vitvi10g00899	15
Vitvi05g01583	7
Vitvi08g00828	16
Vitvi11g00476	13
Vitvi08g02230	4
Vitvi04g01813	2
Vitvi06g01884	8
Vitvi08g00138	25
Vitvi18g00784	4
Vitvi03g00085	19
Vitvi13g01462	11
Vitvi04g00880	15
Vitvi02g01269	31
Vitvi03g01488	38
Vitvi07g01151	20
Vitvi05g00242	39
Vitvi05g01946	2
MSTRG.10	3
MSTRG.10080	1
MSTRG.10182	3
MSTRG.10205	1
MSTRG.10220	2
MSTRG.10292	2
MSTRG.10319	26
MSTRG.10396	15
MSTRG.10397	15
MSTRG.10398	15
MSTRG.10456	9
MSTRG.10465	39
MSTRG.10506	10
MSTRG.1051	6
MSTRG.10546	2
MSTRG.10566	27
MSTRG.10619	15
MSTRG.10670	15
MSTRG.10710	2
MSTRG.10711	1
MSTRG.10717	2
MSTRG.10720	2
MSTRG.10725	11
MSTRG.10760	16
MSTRG.10774	18
MSTRG.10801	8
MSTRG.10807	2
MSTRG.10839	2
MSTRG.10949	28
MSTRG.11006	2
MSTRG.11034	23
MSTRG.11050	3
MSTRG.11089	2
MSTRG.11136	5
MSTRG.11154	15
MSTRG.11168	15
MSTRG.11232	2
MSTRG.11299	2
MSTRG.11327	2
MSTRG.11402	2
MSTRG.11468	2
MSTRG.11469	14
MSTRG.11481	2
MSTRG.11558	14
MSTRG.11562	3
MSTRG.11567	15
MSTRG.11581	1
MSTRG.11610	30
MSTRG.11638	1
MSTRG.11653	2
MSTRG.11710	32
MSTRG.11731	28
MSTRG.11733	10
MSTRG.11746	6
MSTRG.11780	1
MSTRG.11806	2
MSTRG.11831	1
MSTRG.11853	16
MSTRG.12097	1
MSTRG.12195	13
MSTRG.12222	31
MSTRG.12317	1
MSTRG.12321	28
MSTRG.12349	2
MSTRG.12388	15
MSTRG.12481	15
MSTRG.12500	22
MSTRG.12534	2
MSTRG.12556	14
MSTRG.12641	1
MSTRG.12643	2
MSTRG.12686	15
MSTRG.12687	15
MSTRG.12700	3
MSTRG.12709	15
MSTRG.12729	2
MSTRG.12740	2
MSTRG.1279	2
MSTRG.12792	15
MSTRG.12939	2
MSTRG.13040	16
MSTRG.13045	4
MSTRG.13047	4
MSTRG.1313	2
MSTRG.13166	2
MSTRG.13179	17
MSTRG.13196	2
MSTRG.13219	15
MSTRG.13238	15
MSTRG.1329	24
MSTRG.13305	11
MSTRG.13338	2
MSTRG.13384	2
MSTRG.13488	27
MSTRG.13507	1
MSTRG.13542	15
MSTRG.13630	1
MSTRG.13631	16
MSTRG.13650	15
MSTRG.13654	9
MSTRG.1376	2
MSTRG.13897	2
MSTRG.13903	2
MSTRG.13915	15
MSTRG.13929	2
MSTRG.13951	2
MSTRG.13984	2
MSTRG.14007	2
MSTRG.14012	2
MSTRG.14242	1
MSTRG.14374	10
MSTRG.14419	9
MSTRG.14487	5
MSTRG.14596	6
MSTRG.14670	1
MSTRG.14727	3
MSTRG.14728	28
MSTRG.1473	10
MSTRG.14804	3
MSTRG.14807	1
MSTRG.14810	2
MSTRG.14812	20
MSTRG.14842	16
MSTRG.14859	2
MSTRG.14866	32
MSTRG.14917	1
MSTRG.14990	18
MSTRG.15003	2
MSTRG.15014	31
MSTRG.15027	16
MSTRG.15029	20
MSTRG.15048	34
MSTRG.15053	15
MSTRG.15069	2
MSTRG.15114	1
MSTRG.15130	18
MSTRG.15136	1
MSTRG.15147	2
MSTRG.15148	2
MSTRG.15173	1
MSTRG.15184	16
MSTRG.1519	1
MSTRG.15246	1
MSTRG.15258	15
MSTRG.15278	15
MSTRG.15285	16
MSTRG.15367	28
MSTRG.15386	16
MSTRG.15398	2
MSTRG.15402	2
MSTRG.15431	1
MSTRG.15432	11
MSTRG.15434	2
MSTRG.15439	4
MSTRG.15447	15
MSTRG.1557	2
MSTRG.15583	15
MSTRG.15714	2
MSTRG.15722	14
MSTRG.15749	34
MSTRG.15757	1
MSTRG.15783	2
MSTRG.15784	3
MSTRG.15794	1
MSTRG.15795	2
MSTRG.15828	1
MSTRG.16024	18
MSTRG.1605	2
MSTRG.16063	2
MSTRG.16084	26
MSTRG.16116	8
MSTRG.16163	2
MSTRG.16285	26
MSTRG.16293	13
MSTRG.16294	4
MSTRG.16297	2
MSTRG.16306	2
MSTRG.16310	2
MSTRG.16313	3
MSTRG.16465	2
MSTRG.16514	2
MSTRG.166	2
MSTRG.1660	2
MSTRG.16616	15
MSTRG.16660	2
MSTRG.16680	7
MSTRG.1673	7
MSTRG.16865	2
MSTRG.16880	1
MSTRG.16886	2
MSTRG.16928	20
MSTRG.16931	10
MSTRG.16936	1
MSTRG.16957	6
MSTRG.16971	10
MSTRG.17021	2
MSTRG.17064	33
MSTRG.17097	15
MSTRG.17482	22
MSTRG.176	10
MSTRG.1764	15
MSTRG.17650	7
MSTRG.17654	2
MSTRG.17667	13
MSTRG.17698	2
MSTRG.17808	14
MSTRG.17816	28
MSTRG.1789	18
MSTRG.17900	15
MSTRG.17911	16
MSTRG.17912	28
MSTRG.17922	25
MSTRG.17927	26
MSTRG.17934	2
MSTRG.17935	15
MSTRG.17947	15
MSTRG.17961	13
MSTRG.17985	3
MSTRG.18011	2
MSTRG.18023	27
MSTRG.18024	7
MSTRG.18061	1
MSTRG.18078	21
MSTRG.1815	1
MSTRG.18184	1
MSTRG.18253	15
MSTRG.18427	28
MSTRG.18448	6
MSTRG.18474	10
MSTRG.18569	15
MSTRG.18589	16
MSTRG.18606	8
MSTRG.18654	15
MSTRG.18664	22
MSTRG.1870	27
MSTRG.18701	16
MSTRG.18716	6
MSTRG.18730	21
MSTRG.18747	36
MSTRG.188	6
MSTRG.18840	2
MSTRG.18885	31
MSTRG.18892	2
MSTRG.18917	15
MSTRG.18929	26
MSTRG.18976	16
MSTRG.1904	4
MSTRG.19147	34
MSTRG.19355	15
MSTRG.19383	11
MSTRG.19417	28
MSTRG.19515	4
MSTRG.19742	20
MSTRG.19887	8
MSTRG.19950	16
MSTRG.20	15
MSTRG.20036	25
MSTRG.20076	29
MSTRG.20163	2
MSTRG.20224	4
MSTRG.20587	1
MSTRG.206	28
MSTRG.20646	4
MSTRG.20683	1
MSTRG.20718	15
MSTRG.20722	26
MSTRG.20737	15
MSTRG.20740	2
MSTRG.20753	16
MSTRG.20762	15
MSTRG.20796	4
MSTRG.208	20
MSTRG.20804	15
MSTRG.20835	16
MSTRG.20836	29
MSTRG.20913	2
MSTRG.20924	4
MSTRG.20941	2
MSTRG.20942	28
MSTRG.20958	15
MSTRG.20974	2
MSTRG.21108	4
MSTRG.21198	11
MSTRG.21203	1
MSTRG.21211	1
MSTRG.21224	2
MSTRG.2125	2
MSTRG.21258	7
MSTRG.21282	2
MSTRG.21303	3
MSTRG.21311	15
MSTRG.21323	2
MSTRG.21358	11
MSTRG.21516	26
MSTRG.21572	15
MSTRG.21608	10
MSTRG.21683	11
MSTRG.21685	15
MSTRG.21743	15
MSTRG.21857	1
MSTRG.21858	15
MSTRG.21873	26
MSTRG.21881	2
MSTRG.21889	28
MSTRG.21890	35
MSTRG.21891	7
MSTRG.21920	2
MSTRG.21942	11
MSTRG.21982	20
MSTRG.2245	2
MSTRG.2249	3
MSTRG.2330	2
MSTRG.2346	24
MSTRG.2357	4
MSTRG.2367	4
MSTRG.24	28
MSTRG.2417	31
MSTRG.2424	2
MSTRG.2433	15
MSTRG.2484	15
MSTRG.251	16
MSTRG.2518	1
MSTRG.2551	28
MSTRG.2591	16
MSTRG.2620	1
MSTRG.2626	10
MSTRG.2652	2
MSTRG.2661	26
MSTRG.2698	3
MSTRG.2737	16
MSTRG.2741	26
MSTRG.2772	2
MSTRG.2782	2
MSTRG.2789	15
MSTRG.2790	20
MSTRG.2792	26
MSTRG.2793	26
MSTRG.2797	27
MSTRG.288	1
MSTRG.2889	22
MSTRG.2890	4
MSTRG.291	1
MSTRG.2943	25
MSTRG.2945	15
MSTRG.3107	4
MSTRG.3122	16
MSTRG.314	5
MSTRG.3268	25
MSTRG.330	15
MSTRG.3314	2
MSTRG.332	4
MSTRG.3589	22
MSTRG.3601	16
MSTRG.3603	21
MSTRG.3614	4
MSTRG.3635	1
MSTRG.3650	2
MSTRG.3652	2
MSTRG.3654	25
MSTRG.3681	2
MSTRG.3701	1
MSTRG.3709	2
MSTRG.3719	28
MSTRG.372	25
MSTRG.3726	1
MSTRG.376	22
MSTRG.38	2
MSTRG.3929	25
MSTRG.4047	15
MSTRG.4087	2
MSTRG.4088	2
MSTRG.4190	26
MSTRG.4277	3
MSTRG.4294	5
MSTRG.4317	2
MSTRG.435	2
MSTRG.4369	15
MSTRG.4381	11
MSTRG.4383	15
MSTRG.4394	17
MSTRG.4427	2
MSTRG.4465	26
MSTRG.4466	2
MSTRG.447	5
MSTRG.450	2
MSTRG.4519	2
MSTRG.4556	2
MSTRG.4579	13
MSTRG.4851	2
MSTRG.5005	25
MSTRG.5016	15
MSTRG.5030	26
MSTRG.518	2
MSTRG.5186	15
MSTRG.519	3
MSTRG.520	20
MSTRG.5213	2
MSTRG.524	8
MSTRG.5271	16
MSTRG.5277	33
MSTRG.53	2
MSTRG.531	33
MSTRG.532	11
MSTRG.5346	2
MSTRG.5369	4
MSTRG.538	22
MSTRG.54	15
MSTRG.540	25
MSTRG.5402	2
MSTRG.5494	2
MSTRG.5546	8
MSTRG.5550	1
MSTRG.5592	2
MSTRG.5611	2
MSTRG.5619	2
MSTRG.5625	1
MSTRG.5659	1
MSTRG.5664	2
MSTRG.569	2
MSTRG.5691	2
MSTRG.5695	1
MSTRG.57	35
MSTRG.5728	25
MSTRG.5729	1
MSTRG.573	15
MSTRG.58	2
MSTRG.582	16
MSTRG.5892	3
MSTRG.5926	1
MSTRG.5940	2
MSTRG.5949	26
MSTRG.5950	11
MSTRG.5951	2
MSTRG.602	3
MSTRG.6048	15
MSTRG.6076	4
MSTRG.6087	16
MSTRG.6095	31
MSTRG.6105	14
MSTRG.6107	15
MSTRG.613	3
MSTRG.6233	2
MSTRG.6252	2
MSTRG.6254	4
MSTRG.6259	4
MSTRG.6325	2
MSTRG.639	1
MSTRG.6399	2
MSTRG.6402	28
MSTRG.65	15
MSTRG.6579	28
MSTRG.6646	31
MSTRG.6649	11
MSTRG.666	2
MSTRG.6691	16
MSTRG.673	14
MSTRG.6737	2
MSTRG.679	22
MSTRG.683	2
MSTRG.6865	1
MSTRG.6921	15
MSTRG.693	1
MSTRG.6985	1
MSTRG.7099	1
MSTRG.712	1
MSTRG.7147	1
MSTRG.7160	2
MSTRG.7173	2
MSTRG.720	2
MSTRG.7206	1
MSTRG.7323	2
MSTRG.7359	2
MSTRG.7362	2
MSTRG.741	13
MSTRG.7425	12
MSTRG.744	18
MSTRG.754	18
MSTRG.7595	15
MSTRG.7612	14
MSTRG.7619	8
MSTRG.7629	11
MSTRG.7641	1
MSTRG.765	20
MSTRG.7667	16
MSTRG.7742	15
MSTRG.7773	1
MSTRG.7782	8
MSTRG.7823	15
MSTRG.783	2
MSTRG.7873	15
MSTRG.7896	2
MSTRG.7915	2
MSTRG.7941	15
MSTRG.7967	25
MSTRG.797	3
MSTRG.7974	11
MSTRG.7982	1
MSTRG.7988	15
MSTRG.8038	2
MSTRG.8113	7
MSTRG.8114	2
MSTRG.8130	2
MSTRG.8164	1
MSTRG.8169	2
MSTRG.8174	26
MSTRG.8193	2
MSTRG.822	4
MSTRG.823	28
MSTRG.8257	20
MSTRG.8272	25
MSTRG.8299	2
MSTRG.8378	22
MSTRG.838	2
MSTRG.84	15
MSTRG.8456	11
MSTRG.8524	28
MSTRG.859	1
MSTRG.866	1
MSTRG.8673	2
MSTRG.8675	15
MSTRG.8707	26
MSTRG.8769	1
MSTRG.8770	2
MSTRG.8785	1
MSTRG.8804	2
MSTRG.8805	15
MSTRG.8867	2
MSTRG.8868	28
MSTRG.8914	11
MSTRG.8930	15
MSTRG.8952	15
MSTRG.8969	37
MSTRG.904	8
MSTRG.905	1
MSTRG.9093	10
MSTRG.912	2
MSTRG.9190	26
MSTRG.921	16
MSTRG.9239	4
MSTRG.9262	26
MSTRG.9313	32
MSTRG.9322	25
MSTRG.936	16
MSTRG.937	1
MSTRG.9384	2
MSTRG.9406	15
MSTRG.942	18
MSTRG.9431	16
MSTRG.9682	20
MSTRG.972	10
MSTRG.974	3
MSTRG.9766	8
MSTRG.978	15
MSTRG.982	15
MSTRG.9825	15
MSTRG.9882	15
MSTRG.9898	15
MSTRG.99	14
MSTRG.990	1
MSTRG.9904	2
MSTRG.9992	2
MSTRG.9999	10
Vitvi15g00938	16
Vitvi05g01757	31
Vitvi13g00250	2
Vitvi01g01350	15
Vitvi06g00278	2
Vitvi11g01475	6
Vitvi12g00306	2
Vitvi16g00156	1
Vitvi00g00615	6
Vitvi00g00672	28
Vitvi00g00674	2
Vitvi00g00675	26
Vitvi00g00676	4
Vitvi00g00710	2
Vitvi00g00711	36
Vitvi00g00789	16
Vitvi00g00790	1
Vitvi00g00792	2
Vitvi00g00795	3
Vitvi00g00813	28
Vitvi00g00814	25
Vitvi00g00816	9
Vitvi00g00869	16
Vitvi00g00870	13
Vitvi00g00880	2
Vitvi00g00894	15
Vitvi00g00897	16
Vitvi00g00903	3
Vitvi00g00909	8
Vitvi00g00910	20
Vitvi00g00911	25
Vitvi00g00921	2
Vitvi00g00922	28
Vitvi00g00935	2
Vitvi00g00936	4
Vitvi00g00938	15
Vitvi00g00944	2
Vitvi00g00956	2
Vitvi00g00973	28
Vitvi00g00974	18
Vitvi00g00983	2
Vitvi00g00989	17
Vitvi00g00994	26
Vitvi00g00997	15
Vitvi00g01010	15
Vitvi00g01011	28
Vitvi00g01013	18
Vitvi00g01018	2
Vitvi00g01022	5
Vitvi00g01036	16
Vitvi00g01047	15
Vitvi00g01048	1
Vitvi00g01058	2
Vitvi00g01060	2
Vitvi00g01061	16
Vitvi00g01062	2
Vitvi00g01098	2
Vitvi00g01102	16
Vitvi00g01105	26
Vitvi00g01106	4
Vitvi00g01110	15
Vitvi00g01123	2
Vitvi00g01144	1
Vitvi00g01145	2
Vitvi00g01146	2
Vitvi00g01151	4
Vitvi00g01161	2
Vitvi00g01163	6
Vitvi00g01167	24
Vitvi00g01168	15
Vitvi00g01175	2
Vitvi00g01183	16
Vitvi00g01184	25
Vitvi00g01186	11
Vitvi00g01191	26
Vitvi00g01196	26
Vitvi00g01205	6
Vitvi00g01223	15
Vitvi00g01231	25
Vitvi00g01243	2
Vitvi00g01247	16
Vitvi00g01267	2
Vitvi00g01283	2
Vitvi00g01285	32
Vitvi00g01289	5
Vitvi00g01302	15
Vitvi00g01306	15
Vitvi00g01309	1
Vitvi00g01312	1
Vitvi00g01316	10
Vitvi00g01319	4
Vitvi00g01320	2
Vitvi00g01324	2
Vitvi00g01326	12
Vitvi00g01327	10
Vitvi00g01329	2
Vitvi00g01332	15
Vitvi00g01333	20
Vitvi00g01338	15
Vitvi00g01355	11
Vitvi00g01357	2
Vitvi00g01361	15
Vitvi00g01364	1
Vitvi00g01374	13
Vitvi00g01382	2
Vitvi00g01383	31
Vitvi00g01384	15
Vitvi00g01385	2
Vitvi00g01392	22
Vitvi00g01394	2
Vitvi00g01397	1
Vitvi00g01406	2
Vitvi00g01412	2
Vitvi00g01416	1
Vitvi00g01419	1
Vitvi00g01421	16
Vitvi00g01424	18
Vitvi00g01425	2
Vitvi00g01429	15
Vitvi00g01431	31
Vitvi00g01764	7
Vitvi00g01805	2
Vitvi00g01892	28
Vitvi00g01928	1
Vitvi00g01930	2
Vitvi00g01932	5
Vitvi00g01968	2
Vitvi00g01969	2
Vitvi00g01970	26
Vitvi00g01978	25
Vitvi00g01996	2
Vitvi00g01999	2
Vitvi00g02019	16
Vitvi00g02022	4
Vitvi00g02040	14
Vitvi00g02041	15
Vitvi00g02047	2
Vitvi00g02048	2
Vitvi00g02067	7
Vitvi00g02075	1
Vitvi00g02077	9
Vitvi00g02082	2
Vitvi00g02106	2
Vitvi00g02111	16
Vitvi00g02116	16
Vitvi00g02120	15
Vitvi00g02141	6
Vitvi00g02142	2
Vitvi00g02145	16
Vitvi00g02146	2
Vitvi00g02156	11
Vitvi00g02161	2
Vitvi00g02165	15
Vitvi00g02167	26
Vitvi00g02173	14
Vitvi00g02174	11
Vitvi00g02175	2
Vitvi00g02178	16
Vitvi00g02183	2
Vitvi00g02184	9
Vitvi00g02192	11
Vitvi00g02208	16
Vitvi00g02219	26
Vitvi00g02222	1
Vitvi00g02226	2
Vitvi00g02236	15
Vitvi00g02237	31
Vitvi00g02243	2
Vitvi00g02246	34
Vitvi00g02259	15
Vitvi00g02260	1
Vitvi00g02269	2
Vitvi00g02270	3
Vitvi00g02274	16
Vitvi00g02277	1
Vitvi00g02284	2
Vitvi00g02289	20
Vitvi00g02293	4
Vitvi00g02294	15
Vitvi00g02300	2
Vitvi00g02305	18
Vitvi00g02312	15
Vitvi00g02313	2
Vitvi00g02333	31
Vitvi00g02337	26
Vitvi00g02345	16
Vitvi00g02347	15
Vitvi00g02351	16
Vitvi00g02353	27
Vitvi01g00001	11
Vitvi01g00002	2
Vitvi01g00005	15
Vitvi01g00006	15
Vitvi01g00012	2
Vitvi01g00024	5
Vitvi01g00025	26
Vitvi01g00026	2
Vitvi01g00027	2
Vitvi01g00028	26
Vitvi01g00029	26
Vitvi01g00031	2
Vitvi01g00033	16
Vitvi01g00034	7
Vitvi01g00035	26
Vitvi01g00036	2
Vitvi01g00037	1
Vitvi01g00038	3
Vitvi01g00039	2
Vitvi01g00041	2
Vitvi01g00042	16
Vitvi01g00043	2
Vitvi01g00045	2
Vitvi01g00046	15
Vitvi01g00047	15
Vitvi01g00048	15
Vitvi01g00049	19
Vitvi01g00050	2
Vitvi01g00051	2
Vitvi01g00052	2
Vitvi01g00053	4
Vitvi01g00054	2
Vitvi01g00055	16
Vitvi01g00056	2
Vitvi01g00058	37
Vitvi01g00060	16
Vitvi01g00061	16
Vitvi01g00062	3
Vitvi01g00063	4
Vitvi01g00064	2
Vitvi01g00065	2
Vitvi01g00067	4
Vitvi01g00068	11
Vitvi01g00070	16
Vitvi01g00071	15
Vitvi01g00074	1
Vitvi01g00075	16
Vitvi01g00076	24
Vitvi01g00077	6
Vitvi01g00078	22
Vitvi01g00079	15
Vitvi01g00080	36
Vitvi01g00081	2
Vitvi01g00082	11
Vitvi01g00083	15
Vitvi01g00084	15
Vitvi01g00085	3
Vitvi01g00086	2
Vitvi01g00087	1
Vitvi01g00088	2
Vitvi01g00089	25
Vitvi01g00090	24
Vitvi01g00091	22
Vitvi01g00092	15
Vitvi01g00097	11
Vitvi01g00098	26
Vitvi01g00099	16
Vitvi01g00100	11
Vitvi01g00102	16
Vitvi01g00103	2
Vitvi01g00104	2
Vitvi01g00106	2
Vitvi01g00110	2
Vitvi01g00112	32
Vitvi01g00113	2
Vitvi01g00114	11
Vitvi01g00115	2
Vitvi01g00116	5
Vitvi01g00119	15
Vitvi01g00120	35
Vitvi01g00121	4
Vitvi01g00122	10
Vitvi01g00124	15
Vitvi01g00128	9
Vitvi01g00130	16
Vitvi01g00131	2
Vitvi01g00132	2
Vitvi01g00133	11
Vitvi01g00134	2
Vitvi01g00135	16
Vitvi01g00136	1
Vitvi01g00137	1
Vitvi01g00138	28
Vitvi01g00139	16
Vitvi01g00140	2
Vitvi01g00141	1
Vitvi01g00142	9
Vitvi01g00143	4
Vitvi01g00145	2
Vitvi01g00146	2
Vitvi01g00149	16
Vitvi01g00150	9
Vitvi01g00151	5
Vitvi01g00152	15
Vitvi01g00155	1
Vitvi01g00156	15
Vitvi01g00157	16
Vitvi01g00158	2
Vitvi01g00159	3
Vitvi01g00160	2
Vitvi01g00161	15
Vitvi01g00162	2
Vitvi01g00163	2
Vitvi01g00164	11
Vitvi01g00165	9
Vitvi01g00166	2
Vitvi01g00167	2
Vitvi01g00168	15
Vitvi01g00169	15
Vitvi01g00170	16
Vitvi01g00171	8
Vitvi01g00173	11
Vitvi01g00174	16
Vitvi01g00175	21
Vitvi01g00176	19
Vitvi01g00178	16
Vitvi01g00181	15
Vitvi01g00182	1
Vitvi01g00183	15
Vitvi01g00186	2
Vitvi01g00187	2
Vitvi01g00188	31
Vitvi01g00189	2
Vitvi01g00190	16
Vitvi01g00192	3
Vitvi01g00196	2
Vitvi01g00197	6
Vitvi01g00198	13
Vitvi01g00199	2
Vitvi01g00201	3
Vitvi01g00202	16
Vitvi01g00203	2
Vitvi01g00204	2
Vitvi01g00211	2
Vitvi01g00214	2
Vitvi01g00215	2
Vitvi01g00216	15
Vitvi01g00217	2
Vitvi01g00218	2
Vitvi01g00219	15
Vitvi01g00220	1
Vitvi01g00221	25
Vitvi01g00222	2
Vitvi01g00223	2
Vitvi01g00224	2
Vitvi01g00225	2
Vitvi01g00226	2
Vitvi01g00227	15
Vitvi01g00230	11
Vitvi01g00232	2
Vitvi01g00233	2
Vitvi01g00234	2
Vitvi01g00236	15
Vitvi01g00237	2
Vitvi01g00238	3
Vitvi01g00239	22
Vitvi01g00241	2
Vitvi01g00243	16
Vitvi01g00244	31
Vitvi01g00245	2
Vitvi01g00249	2
Vitvi01g00250	2
Vitvi01g00251	15
Vitvi01g00252	15
Vitvi01g00253	2
Vitvi01g00254	16
Vitvi01g00255	20
Vitvi01g00258	2
Vitvi01g00259	16
Vitvi01g00265	5
Vitvi01g00266	5
Vitvi01g00269	2
Vitvi01g00270	21
Vitvi01g00271	1
Vitvi01g00272	15
Vitvi01g00273	28
Vitvi01g00274	11
Vitvi01g00275	11
Vitvi01g00277	2
Vitvi01g00278	11
Vitvi01g00279	11
Vitvi01g00280	2
Vitvi01g00282	23
Vitvi01g00286	2
Vitvi01g00287	26
Vitvi01g00288	2
Vitvi01g00291	15
Vitvi01g00292	16
Vitvi01g00293	2
Vitvi01g00294	16
Vitvi01g00295	11
Vitvi01g00296	15
Vitvi01g00298	2
Vitvi01g00299	15
Vitvi01g00300	8
Vitvi01g00301	2
Vitvi01g00303	26
Vitvi01g00304	2
Vitvi01g00306	11
Vitvi01g00309	7
Vitvi01g00310	3
Vitvi01g00312	11
Vitvi01g00313	2
Vitvi01g00314	16
Vitvi01g00317	31
Vitvi01g00318	2
Vitvi01g00320	2
Vitvi01g00325	10
Vitvi01g00326	26
Vitvi01g00327	4
Vitvi01g00328	4
Vitvi01g00330	2
Vitvi01g00331	16
Vitvi01g00333	25
Vitvi01g00335	2
Vitvi01g00337	2
Vitvi01g00338	11
Vitvi01g00339	15
Vitvi01g00340	2
Vitvi01g00343	2
Vitvi01g00344	31
Vitvi01g00345	2
Vitvi01g00346	10
Vitvi01g00347	25
Vitvi01g00348	2
Vitvi01g00350	2
Vitvi01g00352	16
Vitvi01g00354	2
Vitvi01g00355	22
Vitvi01g00357	16
Vitvi01g00359	8
Vitvi01g00360	34
Vitvi01g00361	15
Vitvi01g00362	15
Vitvi01g00363	28
Vitvi01g00365	3
Vitvi01g00366	26
Vitvi01g00368	2
Vitvi01g00369	26
Vitvi01g00371	2
Vitvi01g00372	16
Vitvi01g00373	24
Vitvi01g00374	16
Vitvi01g00375	28
Vitvi01g00376	15
Vitvi01g00377	26
Vitvi01g00378	1
Vitvi01g00379	21
Vitvi01g00380	26
Vitvi01g00381	2
Vitvi01g00382	9
Vitvi01g00383	2
Vitvi01g00384	10
Vitvi01g00385	4
Vitvi01g00386	2
Vitvi01g00388	4
Vitvi01g00390	11
Vitvi01g00391	8
Vitvi01g00392	26
Vitvi01g00393	2
Vitvi01g00397	2
Vitvi01g00398	2
Vitvi01g00399	2
Vitvi01g00402	15
Vitvi01g00403	2
Vitvi01g00404	2
Vitvi01g00405	1
Vitvi01g00407	1
Vitvi01g00408	28
Vitvi01g00409	16
Vitvi01g00411	8
Vitvi01g00412	26
Vitvi01g00413	15
Vitvi01g00414	1
Vitvi01g00415	16
Vitvi01g00417	15
Vitvi01g00418	13
Vitvi01g00421	12
Vitvi01g00422	16
Vitvi01g00423	2
Vitvi01g00424	28
Vitvi01g00425	10
Vitvi01g00426	2
Vitvi01g00428	4
Vitvi01g00430	15
Vitvi01g00432	26
Vitvi01g00433	2
Vitvi01g00441	2
Vitvi01g00444	11
Vitvi01g00445	28
Vitvi01g00447	2
Vitvi01g00448	11
Vitvi01g00449	2
Vitvi01g00450	15
Vitvi01g00451	15
Vitvi01g00452	1
Vitvi01g00453	1
Vitvi01g00454	26
Vitvi01g00455	24
Vitvi01g00456	15
Vitvi01g00457	2
Vitvi01g00458	2
Vitvi01g00463	2
Vitvi01g00464	2
Vitvi01g00465	4
Vitvi01g00466	2
Vitvi01g00467	16
Vitvi01g00468	5
Vitvi01g00472	26
Vitvi01g00473	16
Vitvi01g00474	1
Vitvi01g00475	25
Vitvi01g00476	30
Vitvi01g00477	2
Vitvi01g00478	15
Vitvi01g00479	29
Vitvi01g00481	2
Vitvi01g00482	16
Vitvi01g00483	10
Vitvi01g00484	16
Vitvi01g00486	16
Vitvi01g00487	16
Vitvi01g00488	1
Vitvi01g00491	2
Vitvi01g00492	18
Vitvi01g00496	25
Vitvi01g00497	26
Vitvi01g00498	28
Vitvi01g00499	22
Vitvi01g00502	9
Vitvi01g00503	6
Vitvi01g00505	2
Vitvi01g00508	2
Vitvi01g00509	2
Vitvi01g00511	15
Vitvi01g00512	2
Vitvi01g00515	11
Vitvi01g00516	20
Vitvi01g00518	2
Vitvi01g00519	24
Vitvi01g00520	18
Vitvi01g00521	2
Vitvi01g00523	15
Vitvi01g00524	18
Vitvi01g00525	1
Vitvi01g00526	22
Vitvi01g00528	22
Vitvi01g00529	2
Vitvi01g00530	1
Vitvi01g00532	2
Vitvi01g00533	10
Vitvi01g00536	12
Vitvi01g00537	4
Vitvi01g00538	11
Vitvi01g00539	31
Vitvi01g00540	2
Vitvi01g00542	2
Vitvi01g00543	2
Vitvi01g00544	2
Vitvi01g00547	33
Vitvi01g00552	15
Vitvi01g00553	5
Vitvi01g00556	2
Vitvi01g00557	4
Vitvi01g00558	2
Vitvi01g00561	16
Vitvi01g00562	2
Vitvi01g00563	1
Vitvi01g00567	2
Vitvi01g00568	2
Vitvi01g00571	12
Vitvi01g00572	9
Vitvi01g00576	16
Vitvi01g00577	11
Vitvi01g00578	2
Vitvi01g00579	2
Vitvi01g00580	25
Vitvi01g00584	15
Vitvi01g00587	2
Vitvi01g00588	2
Vitvi01g00589	2
Vitvi01g00590	15
Vitvi01g00591	32
Vitvi01g00593	4
Vitvi01g00594	11
Vitvi01g00595	15
Vitvi01g00596	2
Vitvi01g00598	2
Vitvi01g00599	35
Vitvi01g00600	26
Vitvi01g00603	18
Vitvi01g00604	11
Vitvi01g00608	2
Vitvi01g00609	16
Vitvi01g00611	25
Vitvi01g00612	17
Vitvi01g00613	15
Vitvi01g00614	2
Vitvi01g00616	35
Vitvi01g00619	29
Vitvi01g00623	16
Vitvi01g00625	26
Vitvi01g00626	27
Vitvi01g00627	11
Vitvi01g00628	11
Vitvi01g00629	2
Vitvi01g00630	15
Vitvi01g00631	28
Vitvi01g00632	12
Vitvi01g00633	20
Vitvi01g00634	31
Vitvi01g00635	2
Vitvi01g00636	2
Vitvi01g00637	2
Vitvi01g00638	33
Vitvi01g00640	5
Vitvi01g00641	2
Vitvi01g00642	24
Vitvi01g00644	2
Vitvi01g00646	4
Vitvi01g00647	13
Vitvi01g00648	20
Vitvi01g00649	15
Vitvi01g00650	4
Vitvi01g00652	25
Vitvi01g00653	2
Vitvi01g00655	2
Vitvi01g00656	2
Vitvi01g00657	2
Vitvi01g00658	10
Vitvi01g00659	2
Vitvi01g00660	26
Vitvi01g00662	16
Vitvi01g00663	2
Vitvi01g00664	26
Vitvi01g00665	2
Vitvi01g00669	33
Vitvi01g00670	1
Vitvi01g00672	7
Vitvi01g00673	7
Vitvi01g00674	14
Vitvi01g00675	3
Vitvi01g00676	2
Vitvi01g00680	31
Vitvi01g00681	2
Vitvi01g00682	10
Vitvi01g00683	2
Vitvi01g00685	16
Vitvi01g00688	16
Vitvi01g00689	20
Vitvi01g00693	16
Vitvi01g00694	2
Vitvi01g00695	2
Vitvi01g00696	2
Vitvi01g00697	2
Vitvi01g00698	22
Vitvi01g00700	37
Vitvi01g00701	18
Vitvi01g00704	2
Vitvi01g00705	16
Vitvi01g00706	16
Vitvi01g00708	2
Vitvi01g00710	2
Vitvi01g00711	16
Vitvi01g00712	35
Vitvi01g00713	1
Vitvi01g00714	25
Vitvi01g00715	2
Vitvi01g00716	13
Vitvi01g00717	16
Vitvi01g00719	25
Vitvi01g00722	7
Vitvi01g00727	2
Vitvi01g00728	8
Vitvi01g00729	2
Vitvi01g00730	16
Vitvi01g00732	4
Vitvi01g00733	2
Vitvi01g00735	2
Vitvi01g00738	2
Vitvi01g00739	11
Vitvi01g00744	34
Vitvi01g00745	2
Vitvi01g00747	2
Vitvi01g00770	26
Vitvi01g00772	15
Vitvi01g00773	11
Vitvi01g00775	26
Vitvi01g00776	3
Vitvi01g00777	15
Vitvi01g00779	2
Vitvi01g00780	2
Vitvi01g00781	2
Vitvi01g00782	4
Vitvi01g00784	2
Vitvi01g00787	2
Vitvi01g00788	15
Vitvi01g00789	4
Vitvi01g00791	2
Vitvi01g00792	4
Vitvi01g00793	2
Vitvi01g00796	2
Vitvi01g00797	19
Vitvi01g00798	2
Vitvi01g00799	2
Vitvi01g00800	3
Vitvi01g00801	2
Vitvi01g00803	2
Vitvi01g00808	1
Vitvi01g00810	2
Vitvi01g00812	2
Vitvi01g00813	2
Vitvi01g00814	2
Vitvi01g00816	21
Vitvi01g00818	2
Vitvi01g00819	2
Vitvi01g00821	17
Vitvi01g00823	5
Vitvi01g00824	5
Vitvi01g00825	20
Vitvi01g00826	15
Vitvi01g00827	2
Vitvi01g00828	2
Vitvi01g00830	15
Vitvi01g00831	2
Vitvi01g00832	29
Vitvi01g00833	25
Vitvi01g00836	35
Vitvi01g00842	10
Vitvi01g00845	22
Vitvi01g00846	2
Vitvi01g00849	2
Vitvi01g00850	4
Vitvi01g00852	16
Vitvi01g00853	28
Vitvi01g00857	22
Vitvi01g00858	2
Vitvi01g00859	2
Vitvi01g00860	4
Vitvi01g00861	26
Vitvi01g00862	2
Vitvi01g00864	4
Vitvi01g00865	2
Vitvi01g00867	18
Vitvi01g00868	7
Vitvi01g00869	11
Vitvi01g00870	16
Vitvi01g00872	2
Vitvi01g00873	25
Vitvi01g00876	26
Vitvi01g00878	6
Vitvi01g00882	12
Vitvi01g00883	6
Vitvi01g00884	26
Vitvi01g00885	2
Vitvi01g00886	2
Vitvi01g00889	8
Vitvi01g00898	1
Vitvi01g00900	2
Vitvi01g00902	16
Vitvi01g00903	11
Vitvi01g00906	2
Vitvi01g00907	2
Vitvi01g00908	18
Vitvi01g00909	16
Vitvi01g00911	2
Vitvi01g00914	11
Vitvi01g00915	2
Vitvi01g00916	2
Vitvi01g00917	2
Vitvi01g00918	2
Vitvi01g00919	1
Vitvi01g00921	2
Vitvi01g00924	13
Vitvi01g00926	1
Vitvi01g00927	27
Vitvi01g00928	2
Vitvi01g00929	11
Vitvi01g00930	24
Vitvi01g00932	1
Vitvi01g00934	15
Vitvi01g00935	16
Vitvi01g00937	4
Vitvi01g00938	2
Vitvi01g00941	17
Vitvi01g00942	15
Vitvi01g00943	2
Vitvi01g00944	2
Vitvi01g00945	2
Vitvi01g00952	2
Vitvi01g00954	1
Vitvi01g00955	16
Vitvi01g00957	16
Vitvi01g00958	2
Vitvi01g00959	1
Vitvi01g00960	19
Vitvi01g00968	16
Vitvi01g00970	12
Vitvi01g00971	9
Vitvi01g00972	26
Vitvi01g00975	26
Vitvi01g00977	4
Vitvi01g00978	9
Vitvi01g00979	2
Vitvi01g00980	2
Vitvi01g00981	25
Vitvi01g00985	3
Vitvi01g00988	2
Vitvi01g00989	2
Vitvi01g00991	23
Vitvi01g00992	15
Vitvi01g00993	5
Vitvi01g00995	2
Vitvi01g00997	2
Vitvi01g01008	11
Vitvi01g01009	1
Vitvi01g01010	2
Vitvi01g01014	9
Vitvi01g01015	11
Vitvi01g01017	16
Vitvi01g01018	15
Vitvi01g01020	15
Vitvi01g01021	2
Vitvi01g01022	1
Vitvi01g01023	28
Vitvi01g01024	2
Vitvi01g01026	14
Vitvi01g01027	28
Vitvi01g01030	4
Vitvi01g01031	13
Vitvi01g01033	2
Vitvi01g01034	33
Vitvi01g01035	2
Vitvi01g01036	2
Vitvi01g01038	1
Vitvi01g01040	3
Vitvi01g01044	3
Vitvi01g01048	1
Vitvi01g01049	1
Vitvi01g01055	11
Vitvi01g01056	16
Vitvi01g01057	2
Vitvi01g01058	2
Vitvi01g01082	5
Vitvi01g01083	2
Vitvi01g01121	2
Vitvi01g01123	28
Vitvi01g01132	16
Vitvi01g01137	23
Vitvi01g01153	16
Vitvi01g01165	16
Vitvi01g01169	14
Vitvi01g01173	4
Vitvi01g01236	7
Vitvi01g01257	26
Vitvi01g01258	7
Vitvi01g01259	1
Vitvi01g01264	2
Vitvi01g01268	3
Vitvi01g01277	8
Vitvi01g01282	2
Vitvi01g01283	1
Vitvi01g01284	2
Vitvi01g01287	2
Vitvi01g01289	11
Vitvi01g01291	1
Vitvi01g01295	2
Vitvi01g01296	2
Vitvi01g01299	3
Vitvi01g01302	22
Vitvi01g01303	20
Vitvi01g01311	28
Vitvi01g01312	15
Vitvi01g01313	2
Vitvi01g01314	25
Vitvi01g01315	15
Vitvi01g01316	2
Vitvi01g01317	2
Vitvi01g01320	2
Vitvi01g01331	2
Vitvi01g01339	2
Vitvi01g01345	2
Vitvi01g01346	11
Vitvi01g01351	20
Vitvi01g01352	15
Vitvi01g01354	3
Vitvi01g01357	11
Vitvi01g01359	2
Vitvi01g01360	11
Vitvi01g01361	26
Vitvi01g01362	24
Vitvi01g01368	2
Vitvi01g01372	25
Vitvi01g01373	2
Vitvi01g01374	26
Vitvi01g01376	2
Vitvi01g01378	2
Vitvi01g01380	16
Vitvi01g01383	15
Vitvi01g01390	15
Vitvi01g01391	5
Vitvi01g01400	2
Vitvi01g01404	16
Vitvi01g01405	3
Vitvi01g01411	10
Vitvi01g01413	35
Vitvi01g01414	27
Vitvi01g01417	2
Vitvi01g01418	2
Vitvi01g01429	15
Vitvi01g01430	5
Vitvi01g01432	6
Vitvi01g01434	2
Vitvi01g01435	15
Vitvi01g01436	15
Vitvi01g01439	15
Vitvi01g01440	2
Vitvi01g01443	2
Vitvi01g01446	2
Vitvi01g01447	19
Vitvi01g01449	26
Vitvi01g01455	15
Vitvi01g01456	28
Vitvi01g01457	11
Vitvi01g01458	34
Vitvi01g01459	28
Vitvi01g01461	26
Vitvi01g01462	26
Vitvi01g01476	7
Vitvi01g01477	15
Vitvi01g01478	16
Vitvi01g01482	2
Vitvi01g01488	15
Vitvi01g01492	16
Vitvi01g01493	5
Vitvi01g01496	3
Vitvi01g01498	25
Vitvi01g01499	38
Vitvi01g01500	16
Vitvi01g01502	2
Vitvi01g01503	15
Vitvi01g01504	1
Vitvi01g01505	2
Vitvi01g01506	26
Vitvi01g01508	2
Vitvi01g01510	16
Vitvi01g01512	28
Vitvi01g01521	2
Vitvi01g01523	2
Vitvi01g01528	37
Vitvi01g01529	25
Vitvi01g01530	2
Vitvi01g01532	2
Vitvi01g01533	1
Vitvi01g01534	11
Vitvi01g01536	15
Vitvi01g01537	31
Vitvi01g01538	22
Vitvi01g01539	11
Vitvi01g01540	1
Vitvi01g01543	4
Vitvi01g01545	31
Vitvi01g01546	20
Vitvi01g01547	2
Vitvi01g01548	26
Vitvi01g01549	16
Vitvi01g01550	2
Vitvi01g01552	23
Vitvi01g01553	26
Vitvi01g01554	11
Vitvi01g01555	3
Vitvi01g01557	16
Vitvi01g01558	4
Vitvi01g01559	15
Vitvi01g01560	29
Vitvi01g01561	2
Vitvi01g01562	2
Vitvi01g01563	16
Vitvi01g01564	2
Vitvi01g01565	15
Vitvi01g01566	2
Vitvi01g01567	16
Vitvi01g01568	2
Vitvi01g01572	13
Vitvi01g01573	23
Vitvi01g01576	16
Vitvi01g01577	37
Vitvi01g01580	15
Vitvi01g01589	11
Vitvi01g01591	2
Vitvi01g01595	2
Vitvi01g01613	24
Vitvi01g01615	16
Vitvi01g01618	15
Vitvi01g01620	2
Vitvi01g01621	2
Vitvi01g01624	11
Vitvi01g01627	30
Vitvi01g01628	11
Vitvi01g01629	20
Vitvi01g01631	11
Vitvi01g01632	15
Vitvi01g01634	2
Vitvi01g01640	2
Vitvi01g01641	2
Vitvi01g01645	2
Vitvi01g01648	2
Vitvi01g01650	5
Vitvi01g01651	1
Vitvi01g01652	1
Vitvi01g01653	11
Vitvi01g01654	4
Vitvi01g01655	26
Vitvi01g01657	7
Vitvi01g01658	2
Vitvi01g01659	26
Vitvi01g01660	2
Vitvi01g01662	2
Vitvi01g01663	16
Vitvi01g01664	3
Vitvi01g01666	2
Vitvi01g01667	11
Vitvi01g01670	2
Vitvi01g01671	2
Vitvi01g01672	13
Vitvi01g01678	2
Vitvi01g01680	20
Vitvi01g01682	16
Vitvi01g01683	19
Vitvi01g01684	2
Vitvi01g01686	30
Vitvi01g01687	17
Vitvi01g01700	2
Vitvi01g01701	2
Vitvi01g01703	4
Vitvi01g01704	3
Vitvi01g01705	16
Vitvi01g01706	2
Vitvi01g01707	15
Vitvi01g01708	28
Vitvi01g01710	2
Vitvi01g01714	2
Vitvi01g01716	15
Vitvi01g01718	23
Vitvi01g01719	2
Vitvi01g01720	15
Vitvi01g01722	15
Vitvi01g01724	37
Vitvi01g01726	15
Vitvi01g01727	2
Vitvi01g01729	2
Vitvi01g01730	2
Vitvi01g01731	11
Vitvi01g01733	2
Vitvi01g01734	14
Vitvi01g01735	17
Vitvi01g01737	28
Vitvi01g01738	1
Vitvi01g01740	15
Vitvi01g01742	18
Vitvi01g01745	4
Vitvi01g01747	1
Vitvi01g01748	2
Vitvi01g01749	3
Vitvi01g01750	2
Vitvi01g01753	15
Vitvi01g01754	22
Vitvi01g01756	1
Vitvi01g01757	22
Vitvi01g01758	2
Vitvi01g01759	15
Vitvi01g01760	39
Vitvi01g01761	2
Vitvi01g01762	15
Vitvi01g01763	28
Vitvi01g01764	6
Vitvi01g01768	24
Vitvi01g01769	2
Vitvi01g01770	15
Vitvi01g01772	2
Vitvi01g01773	2
Vitvi01g01774	16
Vitvi01g01776	34
Vitvi01g01777	28
Vitvi01g01778	2
Vitvi01g01779	2
Vitvi01g01780	16
Vitvi01g01782	20
Vitvi01g01783	11
Vitvi01g01785	11
Vitvi01g01788	2
Vitvi01g01789	2
Vitvi01g01790	15
Vitvi01g01791	2
Vitvi01g01792	16
Vitvi01g01793	2
Vitvi01g01794	11
Vitvi01g01796	2
Vitvi01g01797	22
Vitvi01g01798	25
Vitvi01g01799	2
Vitvi01g01800	37
Vitvi01g01801	7
Vitvi01g01802	1
Vitvi01g01803	2
Vitvi01g01805	31
Vitvi01g01806	2
Vitvi01g01808	2
Vitvi01g01809	16
Vitvi01g01811	2
Vitvi01g01812	2
Vitvi01g01813	2
Vitvi01g01814	2
Vitvi01g01815	26
Vitvi01g01816	26
Vitvi01g01820	2
Vitvi01g01821	3
Vitvi01g01822	2
Vitvi01g01824	28
Vitvi01g01827	2
Vitvi01g01834	2
Vitvi01g01837	39
Vitvi01g01838	2
Vitvi01g01839	16
Vitvi01g01841	15
Vitvi01g01842	15
Vitvi01g01843	2
Vitvi01g01844	15
Vitvi01g01845	15
Vitvi01g01846	13
Vitvi01g01847	2
Vitvi01g01852	15
Vitvi01g01853	34
Vitvi01g01855	23
Vitvi01g01856	2
Vitvi01g01857	2
Vitvi01g01858	15
Vitvi01g01859	4
Vitvi01g01860	15
Vitvi01g01863	2
Vitvi01g01866	16
Vitvi01g01867	16
Vitvi01g01874	26
Vitvi01g01875	16
Vitvi01g01876	11
Vitvi01g01877	1
Vitvi01g01878	15
Vitvi01g01881	15
Vitvi01g01883	13
Vitvi01g01884	13
Vitvi01g01887	2
Vitvi01g01888	1
Vitvi01g01892	20
Vitvi01g01893	11
Vitvi01g01895	22
Vitvi01g01896	2
Vitvi01g01898	15
Vitvi01g01902	1
Vitvi01g01903	2
Vitvi01g01904	2
Vitvi01g01905	6
Vitvi01g01907	2
Vitvi01g01915	2
Vitvi01g01922	2
Vitvi01g01923	2
Vitvi01g01924	2
Vitvi01g01928	2
Vitvi01g01932	2
Vitvi01g01934	30
Vitvi01g01935	20
Vitvi01g01936	2
Vitvi01g01938	20
Vitvi01g01942	16
Vitvi01g01943	16
Vitvi01g01944	2
Vitvi01g01945	2
Vitvi01g01946	15
Vitvi01g01949	20
Vitvi01g01954	22
Vitvi01g01955	22
Vitvi01g01956	2
Vitvi01g01957	2
Vitvi01g01958	2
Vitvi01g01962	2
Vitvi01g01968	16
Vitvi01g01970	3
Vitvi01g01971	20
Vitvi01g01972	2
Vitvi01g01973	16
Vitvi01g01974	18
Vitvi01g01976	7
Vitvi01g01977	11
Vitvi01g01978	2
Vitvi01g01979	15
Vitvi01g01982	2
Vitvi01g01983	6
Vitvi01g01984	2
Vitvi01g01986	2
Vitvi01g01987	2
Vitvi01g01990	2
Vitvi01g01993	2
Vitvi01g01994	18
Vitvi01g01995	3
Vitvi01g01996	11
Vitvi01g02000	2
Vitvi01g02009	2
Vitvi01g02012	2
Vitvi01g02017	16
Vitvi01g02019	2
Vitvi01g02021	11
Vitvi01g02022	2
Vitvi01g02023	16
Vitvi01g02024	2
Vitvi01g02027	18
Vitvi01g02028	1
Vitvi01g02029	28
Vitvi01g02030	2
Vitvi01g02031	31
Vitvi01g02034	15
Vitvi01g02036	11
Vitvi01g02039	2
Vitvi01g02040	2
Vitvi01g02046	1
Vitvi01g02047	25
Vitvi01g02048	15
Vitvi01g02049	24
Vitvi01g02052	11
Vitvi01g02053	25
Vitvi01g02056	25
Vitvi01g02058	2
Vitvi01g02060	2
Vitvi01g02061	22
Vitvi01g02065	26
Vitvi01g02067	16
Vitvi01g02079	16
Vitvi01g02080	9
Vitvi01g02081	4
Vitvi01g02091	22
Vitvi01g02092	10
Vitvi01g02093	13
Vitvi01g02096	3
Vitvi01g02098	15
Vitvi01g02099	10
Vitvi01g02100	2
Vitvi01g02101	1
Vitvi01g02127	2
Vitvi01g02129	2
Vitvi01g02136	1
Vitvi01g02139	16
Vitvi01g02150	11
Vitvi01g02157	15
Vitvi01g02160	5
Vitvi01g02174	2
Vitvi01g02185	16
Vitvi01g02194	15
Vitvi01g02196	3
Vitvi01g02197	1
Vitvi01g02198	1
Vitvi01g02199	15
Vitvi01g02201	1
Vitvi01g02203	25
Vitvi01g02204	9
Vitvi01g02214	2
Vitvi01g02219	11
Vitvi01g02227	2
Vitvi01g02229	3
Vitvi01g02231	25
Vitvi01g02244	28
Vitvi01g02248	1
Vitvi01g02251	6
Vitvi01g02253	7
Vitvi01g02256	3
Vitvi01g02258	16
Vitvi01g02268	28
Vitvi01g02269	9
Vitvi01g02270	4
Vitvi01g02271	11
Vitvi01g02272	4
Vitvi01g02274	2
Vitvi01g02275	2
Vitvi01g02276	2
Vitvi01g02278	37
Vitvi01g02283	13
Vitvi01g02289	31
Vitvi01g02291	11
Vitvi01g02293	7
Vitvi01g02296	2
Vitvi01g02298	15
Vitvi01g02299	16
Vitvi01g02303	4
Vitvi01g02304	28
Vitvi01g02307	39
Vitvi01g02309	3
Vitvi01g02312	1
Vitvi01g02314	28
Vitvi01g02315	15
Vitvi01g02316	20
Vitvi01g02317	16
Vitvi01g02318	38
Vitvi02g00001	2
Vitvi02g00002	1
Vitvi02g00005	26
Vitvi02g00006	2
Vitvi02g00007	11
Vitvi02g00008	33
Vitvi02g00009	26
Vitvi02g00012	16
Vitvi02g00013	2
Vitvi02g00014	14
Vitvi02g00015	16
Vitvi02g00016	2
Vitvi02g00017	2
Vitvi02g00018	26
Vitvi02g00020	28
Vitvi02g00022	2
Vitvi02g00023	11
Vitvi02g00025	28
Vitvi02g00029	21
Vitvi02g00030	16
Vitvi02g00031	31
Vitvi02g00032	2
Vitvi02g00034	2
Vitvi02g00035	11
Vitvi02g00037	16
Vitvi02g00039	15
Vitvi02g00040	4
Vitvi02g00041	2
Vitvi02g00043	32
Vitvi02g00044	24
Vitvi02g00045	12
Vitvi02g00046	31
Vitvi02g00048	2
Vitvi02g00051	2
Vitvi02g00057	37
Vitvi02g00059	26
Vitvi02g00060	15
Vitvi02g00062	2
Vitvi02g00063	26
Vitvi02g00065	26
Vitvi02g00066	3
Vitvi02g00067	15
Vitvi02g00068	2
Vitvi02g00071	15
Vitvi02g00073	2
Vitvi02g00075	28
Vitvi02g00076	11
Vitvi02g00078	26
Vitvi02g00080	22
Vitvi02g00081	2
Vitvi02g00082	1
Vitvi02g00083	2
Vitvi02g00085	26
Vitvi02g00086	2
Vitvi02g00087	16
Vitvi02g00088	16
Vitvi02g00089	4
Vitvi02g00090	15
Vitvi02g00091	2
Vitvi02g00092	2
Vitvi02g00095	22
Vitvi02g00096	21
Vitvi02g00098	3
Vitvi02g00099	4
Vitvi02g00100	11
Vitvi02g00101	2
Vitvi02g00103	2
Vitvi02g00104	5
Vitvi02g00105	15
Vitvi02g00106	2
Vitvi02g00108	2
Vitvi02g00109	22
Vitvi02g00110	2
Vitvi02g00111	9
Vitvi02g00112	2
Vitvi02g00113	16
Vitvi02g00114	16
Vitvi02g00115	26
Vitvi02g00116	2
Vitvi02g00117	2
Vitvi02g00118	16
Vitvi02g00119	15
Vitvi02g00120	38
Vitvi02g00121	2
Vitvi02g00123	16
Vitvi02g00125	16
Vitvi02g00126	17
Vitvi02g00127	15
Vitvi02g00128	26
Vitvi02g00129	15
Vitvi02g00130	2
Vitvi02g00131	11
Vitvi02g00132	23
Vitvi02g00133	2
Vitvi02g00135	3
Vitvi02g00136	2
Vitvi02g00137	2
Vitvi02g00138	37
Vitvi02g00139	2
Vitvi02g00143	20
Vitvi02g00144	2
Vitvi02g00145	16
Vitvi02g00146	16
Vitvi02g00147	2
Vitvi02g00149	10
Vitvi02g00153	1
Vitvi02g00155	16
Vitvi02g00156	4
Vitvi02g00157	28
Vitvi02g00158	2
Vitvi02g00159	11
Vitvi02g00160	11
Vitvi02g00161	25
Vitvi02g00162	2
[truncated: 17,972 more rows]

## Sheet: S5
Supplementary Table S5. Functional annotation of WGCNA global network modules. Enrichment analysis was performed using the R packages topGO For Gene Ontology (G.O) terms and ClusterProfile for KEGG pathways.
Network Module	Gene Ontology: Term Name (G.O ID) – p-value	KEGG Pathways: Pathway Name (kegg id) – p.value
1	cell wall biogenesis (GO:0042546) - 0.00012 protein import into nucleus (GO:0006606) - 0.00024 xyloglucan metabolic process (GO:0010411) - 0.00044 protein kinase C-activating G protein-co... (GO:0007205) - 0.00057 glucosinolate metabolic process (GO:0019760) - 0.00359 mRNA export from nucleus (GO:0006406) - 0.00454 pollen germination (GO:0009846) - 0.00668	Nucleocytoplasmic transport (vvi03013) - 0.01889
2	photosynthesis (GO:0015979) - 2.8e-10 photosynthesis light harvesting in phot... (GO:0009768) - 2.8e-10 protein phosphorylation (GO:0006468) - 7.9e-09 regulation of transcription DNA-templat... (GO:0006355) - 9.8e-08 response to light stimulus (GO:0009416) - 1.1e-06 chlorophyll biosynthetic process (GO:0015995) - 3.0e-06 regulation of actin cytoskeleton organiz... (GO:0032956) - 9.6e-05 reductive…	Photosynthesis - anten- proteins (vvi00196) - 0 Photosynthesis (vvi00195) - 0.00063 Phenylalanine tyrosine and tryptophan biosynthesis (vvi00400) - 0.00245 Porphyrin metabolism (vvi00860) - 0.00419 Biosynthesis of amino acids (vvi01230) - 0.00419 One carbon pool by folate (vvi00670) - 0.00454
3	response to far red light (GO:0010218) - 0.00072 mitochondrial alanyl-tRNA aminoacylation (GO:0070143) - 0.00172 positive regulation of transcription by ... (GO:0045944) - 0.00214 mitotic G2 DNA damage checkpoint signali... (GO:0007095) - 0.00339 ER-associated misfolded protein cataboli... (GO:0071712) - 0.00418 photomorphogenesis (GO:0009640) - 0.00555 late nucleophagy (GO:0044805) - 0.00555 cel…	-
4	negative regulation of cytokinin-activat... (GO:0080037) - 1.1e-05 pectin catabolic process (GO:0045490) - 5.1e-05 plant-type cell wall organization (GO:0009664) - 0.00020 galactose metabolic process (GO:0006012) - 0.00058 regulation of phenylpropanoid metabolic ... (GO:2000762) - 0.00078 collagen catabolic process (GO:0030574) - 0.00086 protein glycosylation (GO:0006486) - 0.00098 proteolysis in…	-
5	regulation of transcription DNA-templat... (GO:0006355) - 0.00052 peptidyl-diphthamide biosynthetic proces... (GO:0017183) - 0.00674 SCF-dependent proteasomal ubiquitin-depe... (GO:0031146) - 0.00836	-
6	triglyceride biosynthetic process (GO:0019432) - 0.00081 defense response to oomycetes (GO:0002229) - 0.00217 telomere maintenance via telomerase (GO:0007004) - 0.00561	-
7	defense response (GO:0006952) - 1.1e-06 response to other organism (GO:0051707) - 0.00026 protein phosphorylation (GO:0006468) - 0.00086 chitin catabolic process (GO:0006032) - 0.00718 maintenance of transcriptional fidelity ... (GO:0001193) - 0.00862	-
8	dipeptide transmembrane transport (GO:0035442) - 0.0065 riboflavin biosynthetic process (GO:0009231) - 0.0074 positive regulation of Rho guanyl-nucleo... (GO:2001108) - 0.0082 regulation of auxin biosynthetic process (GO:0010600) - 0.0082 cAMP catabolic process (GO:0006198) - 0.0082 regulation of vacuole fusion non-autoph... (GO:0032889) - 0.0082 protein-DNA covalent cross-linking (GO:0018142) - …	Flavone and flavonol biosynthesis (vvi00944) - 0.00112
9	translation (GO:0006412) - 1.2e-09 maturation of LSU-rRNA (GO:0000470) - 4.5e-06 protein insertion into mitochondrial inn... (GO:0045039) - 4.5e-06 endoplasmic reticulum to Golgi vesicle-m... (GO:0006888) - 2.8e-05 vesicle fusion with Golgi apparatus (GO:0048280) - 0.00021 ribosomal large subunit assembly (GO:0000027) - 0.00023 protein transmembrane transport (GO:0071806) - 0.00038 cold acclimati…	Ribosome (vvi03010) - 1e-05 Various types of N-glycan biosynthesis (vvi00513) - 0.0093 N-Glycan biosynthesis (vvi00510) - 0.01533 Ribosome biogenesis in eukaryotes (vvi03008) - 0.01583
10	triterpenoid biosynthetic process (GO:0016104) - 0.00066 response to auxin (GO:0009733) - 0.00074 regulation of microtubule-based process (GO:0032886) - 0.00100 cytoskeleton-dependent intracellular tra... (GO:0030705) - 0.00196 regulation of stomatal closure (GO:0090333) - 0.00676	-
11	translation (GO:0006412) - 1.1e-10 ribosomal large subunit assembly (GO:0000027) - 6.3e-06 intracellular protein transport (GO:0006886) - 2.1e-05 protein quality control for misfolded or... (GO:0006515) - 0.00016 regulation of mitochondrion organization (GO:0010821) - 0.00019 endoplasmic reticulum to Golgi vesicle-m... (GO:0006888) - 0.00084 ribosomal small subunit assembly (GO:0000028) - 0.00093…	Ribosome (vvi03010) - 1e-05
12	vacuole organization (GO:0007033) - 0.0014 peptidyl-serine phosphorylation (GO:0018105) - 0.0020 phosphatidylinositol phosphate biosynthe... (GO:0046854) - 0.0021 protein K63-linked ubiquitination (GO:0070534) - 0.0058 5S class rRNA transcription by RNA polym... (GO:0042791) - 0.0083	-
13	response to blue light (GO:0009637) - 0.0012 response to far red light (GO:0010218) - 0.0039 photosystem II assembly (GO:0010207) - 0.0089	-
14	purine nucleobase transmembrane transpor... (GO:1904823) - 0.0015 cytokinin biosynthetic process (GO:0009691) - 0.0017 inositol phosphate-mediated signaling (GO:0048016) - 0.0053 procambium histogenesis (GO:0010067) - 0.0053 DNA double-strand break processing invol... (GO:0010792) - 0.0053 polyphosphate biosynthetic process (GO:0006799) - 0.0053	-
15	RNA modification (GO:0009451) - 2.4e-16 DNA repair (GO:0006281) - 1.6e-07 chromatin remodeling (GO:0006338) - 3.2e-06 nuclear-transcribed mRNA catabolic proce... (GO:0000184) - 9.3e-06 mRNA splicing via spliceosome (GO:0000398) - 3.8e-05 mRNA cis splicing via spliceosome (GO:0045292) - 9.3e-05 mitotic sister chromatid cohesion (GO:0007064) - 0.00013 mRNA processing (GO:0006397) - 0.00013 positive…	Nucleocytoplasmic transport (vvi03013) - 2e-05 Spliceosome (vvi03040) - 0.00069 D- replication (vvi03030) - 0.00173 mR- surveillance pathway (vvi03015) - 0.00671 Viral life cycle - HIV-1 (vvi03250) - 0.00909
16	translation (GO:0006412) - 6.7e-23 cytoplasmic translation (GO:0002181) - 9.1e-08 UDP-galactose transmembrane transport (GO:0072334) - 1.5e-05 actin filament network formation (GO:0051639) - 0.00014 carbohydrate transport (GO:0008643) - 0.00056 mannose metabolic process (GO:0006013) - 0.00062 proton motive force-driven ATP synthesis (GO:0015986) - 0.00122 modification-dependent protein catabolic.…	Ribosome (vvi03010) - 0 Biosynthesis of nucleotide sugars (vvi01250) - 1e-05 Phagosome (vvi04145) - 9e-05 Oxidative phosphorylation (vvi00190) - 0.00163 Biosynthesis of cofactors (vvi01240) - 0.01764
17	response to abscisic acid (GO:0009737) - 9.3e-06 lipid storage (GO:0019915) - 2.0e-05 seed oilbody biogenesis (GO:0010344) - 0.00018 response to freezing (GO:0050826) - 0.00049 response to hydrogen peroxide (GO:0042542) - 0.00092 protein complex oligomerization (GO:0051259) - 0.00117 embryo development ending in seed dorman... (GO:0009793) - 0.00258 cold acclimation (GO:0009631) - 0.00323	-
18	regulation of anthocyanin biosynthetic p... (GO:0031540) - 0.0010 phenylalanyl-tRNA aminoacylation (GO:0006432) - 0.0018 SCF-dependent proteasomal ubiquitin-depe... (GO:0031146) - 0.0082 cellular response to freezing (GO:0071497) - 0.0083 cellular response to sulfate starvation (GO:0009970) - 0.0083 regulation of tocopherol cyclase activit... (GO:1902171) - 0.0083 exon-exon junction complex disas…	-
19	mitochondrial fission (GO:0000266) - 0.00042 mRNA methylation (GO:0080009) - 0.00115 L-methionine salvage from methylthioaden... (GO:0019509) - 0.00115 protein import into chloroplast stroma (GO:0045037) - 0.00721	-
20	negative regulation of DNA-binding trans... (GO:0043433) - 0.00045 regulation of defense response to fungus (GO:1900150) - 0.00153 calcium ion transmembrane transport (GO:0070588) - 0.00204 double fertilization forming a zygote an... (GO:0009567) - 0.00401 heat acclimation (GO:0010286) - 0.00634	-
21	meiotic strand invasion involved in reci... (GO:0010774) - 0.0045 abscisic acid homeostasis (GO:1902265) - 0.0045 tetracyclic triterpenoid biosynthetic pr... (GO:0010686) - 0.0045 negative regulation of exoribonuclease a... (GO:1901918) - 0.0045 meiotic joint molecule formation (GO:0000709) - 0.0045 glucosinolate biosynthetic process (GO:0019761) - 0.0090 nuclear migration along microfilament (GO…	Vitamin B6 metabolism (vvi00750) - 0.01854
22	glycolytic process (GO:0006096) - 0.00032 cellulose catabolic process (GO:0030245) - 0.00117 response to molecule of fungal origin (GO:0002238) - 0.00164 determination of bilateral symmetry (GO:0009855) - 0.00270 detection of hypoxia (GO:0070483) - 0.00400 peptidyl-cysteine oxidation (GO:0018171) - 0.00400 intracellular sequestering of iron ion (GO:0006880) - 0.00400 cytokinin-activated signaling…	Carbon fixation in photosynthetic organisms (vvi00710) - 0.00283 Carbon metabolism (vvi01200) - 0.00283 Glycolysis / Gluconeogenesis (vvi00010) - 0.00742
23	Golgi to vacuole transport (GO:0006896) - 0.0022 regulation of genetic imprinting (GO:2000653) - 0.0039 maltose transport (GO:0015768) - 0.0039 mitotic DNA replication termination (GO:1902979) - 0.0039 positive regulation of telomerase activi... (GO:0051973) - 0.0039 triglyceride homeostasis (GO:0070328) - 0.0039 guard cell fate commitment (GO:0010377) - 0.0039 negative regulation of G1/S transit…	-
24	IMP metabolic process (GO:0046040) - 0.0045 male-female gamete recognition during do... (GO:0080173) - 0.0046 trans-Golgi network membrane organizatio... (GO:0098629) - 0.0046 ADP-L-glycero-beta-D-manno-heptose biosy... (GO:0097171) - 0.0046 protein glycosylation (GO:0006486) - 0.0071 cardiolipin biosynthetic process (GO:0032049) - 0.0092 stem vascular tissue pattern formation (GO:0010222) - 0.00…	-
25	[2Fe-2S] cluster assembly (GO:0044571) - 0.0017 cell wall modification (GO:0042545) - 0.0040 positive regulation of programmed cell d... (GO:0043068) - 0.0056 iron-sulfur cluster assembly (GO:0016226) - 0.0071 pectin catabolic process (GO:0045490) - 0.0073	-
26	rRNA processing (GO:0006364) - 1.3e-11 RNA modification (GO:0009451) - 1.0e-06 DNA recombination (GO:0006310) - 0.00020 positive regulation of transcription by ... (GO:0045944) - 0.00057 nucleosome assembly (GO:0006334) - 0.00070 response to aluminum ion (GO:0010044) - 0.00085 DNA repair (GO:0006281) - 0.00105 embryo development ending in seed dorman... (GO:0009793) - 0.00115 DNA duplex unwinding…	Spliceosome (vvi03040) - 0 Ribosome biogenesis in eukaryotes (vvi03008) - 0.00559
27	negative regulation of transcription DN... (GO:0045892) - 9.2e-05 interstrand cross-link repair (GO:0036297) - 0.00097 negative regulation of t-circle formatio... (GO:1904430) - 0.00293 mismatch repair involved in maintenance ... (GO:0070716) - 0.00293 telomeric loop disassembly (GO:0090657) - 0.00293 regulation of leaf morphogenesis (GO:1901371) - 0.00585 regulation of double-strand break repair…	-
28	response to heat (GO:0009408) - < 1e-30 protein folding (GO:0006457) - < 1e-30 protein complex oligomerization (GO:0051259) - < 1e-30 response to hydrogen peroxide (GO:0042542) - < 1e-30 response to salt stress (GO:0009651) - 1.0e-24 protein refolding (GO:0042026) - 2.9e-19 chaperone cofactor-dependent protein ref... (GO:0051085) - 1.3e-13 cellular response to unfolded protein (GO:0034620) - 1.1e…	Protein processing in endoplasmic reticulum (vvi04141) - 0 Spliceosome (vvi03040) - 0.004 Endocytosis (vvi04144) - 0.00486
29	protein K63-linked ubiquitination (GO:0070534) - 0.00066 cellular response to nitric oxide (GO:0071732) - 0.00276 cellular response to potassium ion starv... (GO:0051365) - 0.00276 lipid droplet formation (GO:0140042) - 0.00551 glyceraldehyde-3-phosphate biosynthetic ... (GO:0046166) - 0.00826 arachidonic acid secretion (GO:0050482) - 0.00826 response to mannitol (GO:0010555) - 0.00826	Carbon fixation in photosynthetic organisms (vvi00710) - 0.00175 Carbon metabolism (vvi01200) - 0.00414
30	fatty acid biosynthetic process (GO:0006633) - 0.0033 plant-type secondary cell wall biogenesi... (GO:0009834) - 0.0044 cell wall modification (GO:0042545) - 0.0051 threonine catabolic process (GO:0006567) - 0.0055 pectin catabolic process (GO:0045490) - 0.0071 protein K69-linked ufmylation (GO:1990592) - 0.0083	-
31	response to biotic stimulus (GO:0009607) - 1.4e-09 regulation of protein serine/threonine p... (GO:0080163) - 2.8e-08 negative regulation of catalytic activit... (GO:0043086) - 0.00031 abscisic acid-activated signaling pathwa... (GO:0009738) - 0.00065 chitin catabolic process (GO:0006032) - 0.00067 phenylpropanoid biosynthetic process (GO:0009699) - 0.00082 phosphate ion homeostasis (GO:0055062) …	Stilbenoid diarylheptanoid and gingerol biosynthesis (vvi00945) - 0.00102
32	L-ascorbic acid transmembrane transport (GO:0015882) - 0.0033 fatty acid beta-oxidation (GO:0006635) - 0.0061 L-cystine transport (GO:0015811) - 0.0067 UDP-N-acetylgalactosamine metabolic proc... (GO:0019276) - 0.0067	-
33	protein arginylation (GO:0016598) - 0.0030 clathrin-coated vesicle cargo loading A... (GO:0035653) - 0.0030 suspensor development (GO:0010098) - 0.0060 chiasma assembly (GO:0051026) - 0.0090 meiotic spindle organization (GO:0000212) - 0.0090 ethylene-activated signaling pathway (GO:0009873) - 0.0099	-
34	tRNA dihydrouridine synthesis (GO:0002943) - 0.00013 triose phosphate transmembrane transport (GO:0035436) - 0.00602 protein N-linked glycosylation (GO:0006487) - 0.00609	-
35	endosome to lysosome transport (GO:0008333) - 0.0013 chromatin remodeling (GO:0006338) - 0.0014 inositol phosphoceramide metabolic proce... (GO:0006673) - 0.0079 transcription open complex formation at ... (GO:0001113) - 0.0079 positive regulation of microtubule nucle... (GO:0090063) - 0.0079 flavonoid transport from endoplasmic ret... (GO:1903415) - 0.0079 nucleotide-excision repair DNA duplex u…	Nucleotide excision repair (vvi03420) - 0.01362
36	tricarboxylic acid transmembrane transpo... (GO:0035674) - 0.0028 snRNA export from nucleus (GO:0006408) - 0.0028 fucose metabolic process (GO:0006004) - 0.0044 aromatic amino acid transport (GO:0015801) - 0.0057	-
37	response to glucose (GO:0009749) - 0.0014 leaf proximal/distal pattern formation (GO:0010589) - 0.0059 positive regulation of endopeptidase act... (GO:0010950) - 0.0059 response to maltose (GO:0034286) - 0.0059 regulation of iron-sulfur cluster assemb... (GO:1903329) - 0.0059 sorbitol metabolic process (GO:0006060) - 0.0059 miRNA-mediated gene silencing by mRNA de... (GO:0035279) - 0.0059 regulat…	Proteasome (vvi03050) - 0.00227
38	mitochondrial electron transport ubiqui... (GO:0006122) - 0.00056 proteasome-mediated ubiquitin-dependent ... (GO:0043161) - 0.00163 regulation of cell population proliferat... (GO:0042127) - 0.00210 multivesicular body sorting pathway (GO:0071985) - 0.00319 protein deglycation glyoxal removal (GO:0036529) - 0.00652 negative regulation of DNA methylation (GO:1905642) - 0.00652 regulation of prote…	Proteasome (vvi03050) - 0.00123 Oxidative phosphorylation (vvi00190) - 0.01654
39	recognition of pollen (GO:0048544) - 0.0011 protein phosphorylation (GO:0006468) - 0.0016 sterol biosynthetic process (GO:0016126) - 0.0025 phospholipid homeostasis (GO:0055091) - 0.0047 pollen tube adhesion (GO:0009865) - 0.0070 DNA catabolic process exonucleolytic (GO:0000738) - 0.0070 membrane assembly (GO:0071709) - 0.0093 plasma membrane organization (GO:0007009) - 0.0093	Steroid biosynthesis (vvi00100) - 0.01098 Glycine serine and threonine metabolism (vvi00260) - 0.01548
